# Supplementary material for: How Has the COVID-19 Pandemic Affected the Way We Access and Interact with the Countryside and the Animals within It?
Source: Animals (Basel). 2021 Aug 2;11(8):2281. doi: 10.3390/ani11082281 (PMC8388493; doi:10.3390/ani11082281)
Supplement: Supplementary file 1 [file animals-11-02281-s001.zip]

Archive with 1 entries (1 files):
- animals-1307656-supplementary.pdf
